# Supplementary material for: Identification of azurocidin as a potential periodontitis biomarker by a proteomic analysis of gingival crevicular fluid
Source: Proteome Sci. 2011 Jul 28;9:42. doi: 10.1186/1477-5956-9-42 (PMC3162872; doi:10.1186/1477-5956-9-42)
Supplement: Additional file 1 — Information for samples used for the identification of the GCF proteome using LC-MS/MS. [file 1477-5956-9-42-S1.XLS]

## Sheet: Sheet1
First pooling
Symptoms	age	sex	μg/μl	a mount of protein
N	30	M	0.611	5.8045
N	36	M	0.825	7.8375
N	34	M	0.472	4.484
N	31	M	0.391	3.7145
N	31	M	0.656	6.232
N	30	M	0.506	4.807
			total	32.8795
Symptoms	age	sex	μg/μl	a mount of protein
MP	53	F	0.905	3.62
MP	39	F	0.674	3.37
MP	45	F	0.478	4.541
MP	31	M	1.008	4.032
MP	43	M	1.436	5.744
MP	60	M	1.4	5.6
MP	70	M	0.602	5.719
			total	32.626
Second pooling
Symptoms	age	sex	μg/μl	a mount of protein
N	27	F	1.083	10.2885
N	29	M	1.015	9.6425
N	33	M	0.774	7.353
N	32	M	0.93	8.835
N	30	M	1.139	10.8205
			total	46.9395
Symptoms	age	sex	μg/μl	a mount of protein
MP	59	F	0.934	8.873
MP	42	M	0.905	8.5975
MP	46	M	0.848	8.056
MP	57	M	0.956	9.082
MP	49	M	1.77179	16.832
			total	51.4405
* All subjects were non smokers and have not with any disease such as diabetes, arteriosclerosis, hepatitis, AIDS, hypertension and pregnancy
