# Supplementary material for: Identification of azurocidin as a potential periodontitis biomarker by a proteomic analysis of gingival crevicular fluid
Source: Proteome Sci. 2011 Jul 28;9:42. doi: 10.1186/1477-5956-9-42 (PMC3162872; doi:10.1186/1477-5956-9-42)
Supplement: Additional file 2 — Information for samples used for the ELISA assay of azurocidin. [file 1477-5956-9-42-S2.XLS]

## Sheet: Sheet1
	Symptoms	age	sex	μg/μl
1	N	25	F	0.9
2	N	25	M	0.472
3	N	26	F	0.368
4	N	27	F	0.942
5	N	27	F	1.269
6	N	28	F	0.661
7	N	28	F	1.491
8	N	29	F	0.879
9	N	29	M	0.369
10	N	29	F	0.575
11	N	29	F	1.756
12	N	29	F	0.735
13	N	30	M	2.384
14	N	30	M	0.583
15	N	30	F	0.529
16	N	31	M	0.194
17	N	31	F	1.317
18	N	32	M	0.577
19	N	32	M	1.773
20	N	36	M	0.6
21	N	38	M	1.891
22	N	41	M	1.676
23	N	41	F	0.183
24	N	41	M	0.35
25	N	42	M	0.473
26	N	44	F	0.953
27	N	46	M	0.473
28	N	49	F	0.738
29	N	53	F	3.436
30	N	53	M	0.235
31	N	54	F	0.189
	Symptoms	age	sex	μg/μl
1	GV	21	M	0.744
2	GV	27	M	1.844
3	GV	32	F	0.365
4	GV	34	F	0.431
5	GV	35	M	1.004
6	GV	37	M	1.128
7	GV	38	M	1.746
8	GV	39	M	0.666
9	GV	39	M	0.124
10	GV	40	F	0.766
11	GV	40	F	0.245
12	GV	40	M	0.553
13	GV	41	F	1.462
14	GV	41	M	2.815
15	GV	42	M	2.567
16	GV	46	F	0.574
17	GV	47	F	0.9
18	GV	47	M	0.402
19	GV	47	M	0.136
20	GV	50	M	0.425
21	GV	54	M	1.352
22	GV	54	M	0.256
23	GV	54	F	0.827
24	GV	55	F	1.622
25	GV	56	M	0.945
26	GV	56	M	1.195
27	GV	58	M	1.008
28	GV	58	F	1.079
29	GV	59	F	2.987
30	GV	60	F	3.68
31	GV	62	F	0.703
32	GV	64	M	0.802
33	GV	64	M	0.26
34	GV	74	F	0.961
35	GV	75	M	0.423
36	GV	79	M	1.499
	Symptoms	age	sex	μg/μl
1	MP	18	M	0.271
2	MP	34	F	2.566
3	MP	34	M	1.081
4	MP	36	M	3.067
5	MP	36	M	1.387
6	MP	37	M	1.018
7	MP	38	F	0.555
8	MP	39	M	1.162
9	MP	40	M	0.967
10	MP	40	M	0.354
11	MP	41	M	0.26
12	MP	43	M	1.21
13	MP	44	F	2.215
14	MP	44	M	3.047
15	MP	44	M	0.57
16	MP	44	M	0.337
17	MP	45	M	0.859
18	MP	46	M	0.269
19	MP	46	F	0.499
20	MP	48	M	0.453
21	MP	48	M	2.998
22	MP	48	F	5.178
23	MP	48	M	2.168
24	MP	48	M	0.415
25	MP	48	F	0.351
26	MP	49	M	3.079
27	MP	49	M	0.734
28	MP	49	F	0.523
29	MP	49	F	0.729
30	MP	50	M	1.244
31	MP	50	F	1.641
32	MP	51	M	0.288
33	MP	51	F	1.511
34	MP	53	M	2.028
35	MP	53	M	2.028
36	MP	53	F	0.35
37	MP	53	F	1.057
38	MP	54	M	0.544
39	MP	54	F	0.96
40	MP	55	F	2.576
41	MP	55	M	0.151
42	MP	55	M	0.695
43	MP	56	M	0.794
44	MP	57	F	3.5
45	MP	57	M	1.676
46	MP	59	M	1.38
47	MP	60	F	3.167
48	MP	60	M	0.549
49	MP	61	F	1.95
50	MP	62	M	1.453
51	MP	63	M	0.412
52	MP	63	F	0.213
53	MP	63	F	1.288
54	MP	64	M	1.285
55	MP	65	M	2.145
56	MP	65	M	0.186
57	MP	67	F	4.062
58	MP	68	M	3.972
59	MP	71	M	3.531
	Symptoms	age	sex	μg/μl
1	SP	34	M	2.964
2	SP	35	F	1.704
3	SP	39	F	2.893
4	SP	40	M	1.487
5	SP	40	M	0.734
6	SP	41	M	0.366
7	SP	42	M	1.489
8	SP	43	F	0.93
9	SP	43	M	0.764
10	SP	43	M	2.62
11	SP	44	M	3.863
12	SP	44	M	0.402
13	SP	46	M	2.243
14	SP	47	F	1.488
15	SP	48	M	1.059
16	SP	49	F	0.933
17	SP	50	F	0.671
18	SP	50	M	1.113
19	SP	51	F	6.003
20	SP	51	F	0.501
21	SP	52	M	1.867
22	SP	54	M	1.45
23	SP	54	F	1.432
24	SP	55	M	2.014
25	SP	57	F	0.458
26	SP	58	M	0.755
27	SP	60	F	0.829
28	SP	64	M	2.13
29	SP	67	M	1.817
30	SP	68	F	1.185
* All subjects were non smokers and have not with any disease such as diabetes, arteriosclerosis, hepatitis, AIDS, hypertension and pregnancy
