# Supplementary material for: Identification of azurocidin as a potential periodontitis biomarker by a proteomic analysis of gingival crevicular fluid
Source: Proteome Sci. 2011 Jul 28;9:42. doi: 10.1186/1477-5956-9-42 (PMC3162872; doi:10.1186/1477-5956-9-42)
Supplement: Additional file 3 — List of 305 proteins identified from the combined analysis of both N and MP samples. [file 1477-5956-9-42-S3.XLS]

## Sheet: analysis of GCF
				1st			2nd
#	Identified Proteins	Accession Number	Molecular Weight	N average	MP average	MP/N fold	N average	MP average	MP/N fold	MP/N fold average
1	LTA4H Isoform 1 of Leukotriene A-4 hydrolase	IPI00219077	69 kDa	1.5	0.5	0.333333	0	2	_	_
2	CAPZB Isoform 1 of F-actin-capping protein subunit beta	IPI00026185	34 kDa	0	3	_	3.5	3	0.857143	_
3	CTSG Cathepsin G	IPI00028064	29 kDa	8	8.5	1.0625	0	2.5	_	_
4	ACTR2 Actin-related protein 2	IPI00005159	45 kDa	0	1	_	1.5	2	1.33333	_
5	CAPG Macrophage-capping protein	IPI00027341	39 kDa	0	2.5	_	3.5	5	1.42857	_
6	FGA Isoform 1 of Fibrinogen alpha chain	IPI00021885	95 kDa	0	1.5	_	1.5	4.5	3	_
7	CAT Catalase	IPI00465436	60 kDa	0.5	2	4	0	4	_	_
8	HRNR Hornerin	IPI00398625	282 kDa	0	2.5	_	2	8.5	4.25	_
9	CAP1 Adenylyl cyclase-associated protein 1	IPI00008274	52 kDa	0	1.5	_	1	10	10	_
10	ANKRD11 Ankyrin repeat domain-containing protein 11	IPI00002286	298 kDa	0	3	_	·	·	·	_
11	G6PD Isoform Long of Glucose-6-phosphate 1-dehydrogenase	IPI00216008	64 kDa	0	1.5	_	·	·	·	_
12	FLNB Isoform 1 of Filamin-B	IPI00289334	278 kDa	0	1	_	·	·	·	_
13	MYO9B myosin IXB isoform 1	IPI00306933	243 kDa	0	1	_	·	·	·	_
14	TTLL3 cDNA FLJ14048 fis, clone HEMBA1006650, weakly similar to ARP2/3 COMPLEX 20 KD SUBUNIT	IPI00386354	17 kDa	0	1.5	_	·	·	·	_
15	HK3 Hexokinase-3	IPI00005118	99 kDa	·	·	·	0	1	_	_
16	FGG Isoform Gamma-B of Fibrinogen gamma chain	IPI00021891	52 kDa	·	·	·	0	1.5	_	_
17	APOB Apolipoprotein B-100	IPI00022229	516 kDa	·	·	·	0	2	_	_
18	CFH Isoform 1 of Complement factor H	IPI00029739	139 kDa	·	·	·	0	1	_	_
19	POLR2A DNA-directed RNA polymerase II subunit RPB1	IPI00031627	217 kDa	·	·	·	0	1	_	_
20	KRT85 Keratin type II cuticular Hb5	IPI00032541	56 kDa	·	·	·	0	22	_	_
21	FYB cDNA FLJ56106, highly similar to Homo sapiens FYN binding protein (FYB-120/130) (FYB), transcript variant 1, mRNA	IPI00073110	92 kDa	·	·	·	0	1	_	_
22	KRT86 Keratin type II cuticular Hb6	IPI00182655	53 kDa	·	·	·	0	31	_	_
23	KRT32 Keratin, type I cuticular Ha2	IPI00291540	50 kDa	·	·	·	0	5	_	_
24	PRB2 Basic salivary proline-rich protein 2	IPI00552432	41 kDa	·	·	·	0	2	_	_
25	KRT35 46 kDa protein	IPI00798228	46 kDa	·	·	·	0	16.5	_	_
26	FLNA Isoform 2 of Filamin-A	IPI00302592	280 kDa	·	·	·	0.5	5	10	10
27	LCP1 Plastin-2	IPI00010471	70 kDa	2.5	6	2.4	1.5	24	16	9.2
28	FGB Fibrinogen beta chain	IPI00298497	56 kDa	1	6	6	0.5	3.5	7	6.5
29	MPO Isoform H14 of Myeloperoxidase	IPI00236554	74 kDa	·	·	·	1	5.5	5.5	5.5
30	ELA2 Leukocyte elastase	IPI00027769	29 kDa	8	13.5	1.6875	2	18.5	9.25	5.46875
31	ACTN1 Alpha-actinin-1	IPI00013508	103 kDa	1	1	1	2	19.5	9.75	5.375
32	KRT13 keratin 13 isoform b	IPI00171196	46 kDa	1	5	5	·	·	·	5
33	RAB7A Ras-related protein Rab-7a	IPI00016342	23 kDa	·	·	·	0.5	2.5	5	5
34	PRTN3 Myeloblastin	IPI00027409	28 kDa	2	9	4.5	2.5	13	5.2	4.85
35	AZU1 Azurocidin	IPI00022246	27 kDa	2.5	10.5	4.2	1.5	8	5.33333	4.76667
36	MYH9 Isoform 1 of Myosin-9	IPI00019502	227 kDa	2	5	2.5	7.5	42	5.6	4.05
37	KRT5 Keratin, type II cytoskeletal 5	IPI00009867	62 kDa	2	12.5	6.25	17.5	31	1.77143	4.01071
38	SERPINB10 Serpin B10	IPI00010304	45 kDa	·	·	·	0.5	2	4	4
39	FLJ22662 hypothetical protein LOC79887	IPI00016255	63 kDa	·	·	·	0.5	2	4	4
40	ANXA3 Annexin A3	IPI00024095	36 kDa	1.5	10	6.66667	7.5	9	1.2	3.93333
41	CHD4 Isoform 1 of Chromodomain-helicase-DNA-binding protein 4	IPI00000846	218 kDa	1.5	5	3.33333	·	·	·	3.33333
42	HIST1H2BL Histone H2B type 1-L	IPI00018534	14 kDa	·	·	·	2	6.5	3.25	3.25
43	ARPC3 Actin-related protein 2/3 complex subunit 3	IPI00005162	21 kDa	·	·	·	1	3	3	3
44	S100P Protein S100-P	IPI00017526	10 kDa	·	·	·	1	3	3	3
45	NP CDNA FLJ25678 fis, clone TST04067, highly similar to PURINE NUCLEOSIDE PHOSPHORYLASE	IPI00017672	33 kDa	·	·	·	0.5	1.5	3	3
46	AKAP9 Isoform 1 of A-kinase anchor protein 9	IPI00019223	454 kDa	·	·	·	0.5	1.5	3	3
47	CFB cDNA FLJ55673, highly similar to Complement factor B	IPI00019591	141 kDa	·	·	·	0.5	1.5	3	3
48	HBB;HBD Hemoglobin subunit delta	IPI00473011	16 kDa	40	50	1.25	29.5	139.5	4.72881	2.98941
49	KRT6B Keratin, type II cytoskeletal 6B	IPI00293665	60 kDa	·	·	·	20.5	58.5	2.85366	2.85366
50	ARPC2 Actin-related protein 2/3 complex subunit 2	IPI00005161	34 kDa	·	·	·	3	8.5	2.83333	2.83333
51	ARHGDIB Rho GDP-dissociation inhibitor 2	IPI00003817	23 kDa	2.5	8.5	3.4	7.5	15.5	2.06667	2.73333
52	TLN1 Talin-1	IPI00298994	270 kDa	·	·	·	1.5	4	2.66667	2.66667
53	SERPINA2 Putative alpha-1-antitrypsin-related protein	IPI00736763	48 kDa	·	·	·	1.5	4	2.66667	2.66667
54	IGHM Putative uncharacterized protein DKFZp686I15212	IPI00418153	57 kDa	·	·	·	40.5	102.5	2.53086	2.53086
55	KRT2 Keratin, type II cytoskeletal 2 epidermal	IPI00021304	66 kDa	4.5	14	3.11111	60	116	1.93333	2.52222
56	CAPZA1 F-actin-capping protein subunit alpha-1	IPI00005969	33 kDa	0.5	2	4	5.5	5.5	1	2.5
57	ATP2B2 Isoform WB of Plasma membrane calcium-transporting ATPase 2	IPI00009791	137 kDa	2	5	2.5	·	·	·	2.5
58	RAB1B Ras-related protein Rab-1B	IPI00008964	22 kDa	·	·	·	1	2.5	2.5	2.5
59	ACTN4 Alpha-actinin-4	IPI00013808	105 kDa	·	·	·	6	15	2.5	2.5
60	HIST2H2BE Histone H2B type 2-E	IPI00003935	14 kDa	3.5	8	2.28571	·	·	·	2.28571
61	MMP9 Matrix metalloproteinase-9	IPI00027509	78 kDa	1	1.5	1.5	6.5	19.5	3	2.25
62	CORO1A Coronin-1A	IPI00010133	51 kDa	3	3.5	1.16667	7	22.5	3.21429	2.19048
63	DEFA1;LOC728358 Neutrophil defensin 1	IPI00005721	10 kDa	·	·	·	8	17	2.125	2.125
64	HBB Hemoglobin subunit beta	IPI00654755	16 kDa	69.5	96.5	1.38849	79.5	215	2.7044	2.04645
65	LTF Growth-inhibiting protein 12	IPI00298860	78 kDa	·	·	·	27	54.5	2.01852	2.01852
66	HBA1;HBA2 Hemoglobin subunit alpha	IPI00410714	15 kDa	35	58.5	1.67143	64.5	152.5	2.36434	2.01788
67	LOC643677 similar to hCG2011852	IPI00886969	669 kDa	0.5	1.5	3	1.5	1.5	1	2
68	ZAN Isoform 3 of Zonadhesin	IPI00000454	306 kDa	0.5	1	2	·	·	·	2
69	MXRA5 Matrix-remodeling-associated protein 5	IPI00012347	312 kDa	1	2	2	·	·	·	2
70	S100A11 Protein S100-A11	IPI00013895	12 kDa	0.5	1	2	·	·	·	2
71	SF4 Isoform 1 of Splicing factor 4	IPI00103419	72 kDa	0.5	1	2	·	·	·	2
72	CLIP1 CLIP1 protein	IPI00013455	162 kDa	·	·	·	0.5	1	2	2
73	VCL Isoform 1 of Vinculin	IPI00291175	117 kDa	·	·	·	1	2	2	2
74	TTLL3;ARPC4 Actin-related protein 2/3 complex subunit 4	IPI00554811	20 kDa	·	·	·	1.5	3	2	2
75	S100A9 Protein S100-A9	IPI00027462	13 kDa	45.5	89.5	1.96703	44	87.5	1.98864	1.97783
76	A2M Alpha-2-macroglobulin	IPI00478003	163 kDa	2	6.5	3.25	47.5	33	0.694737	1.97237
77	CFL1 Cofilin-1	IPI00012011	19 kDa	5.5	9	1.63636	4	9	2.25	1.94318
78	ACTA1 Actin, alpha skeletal muscle	IPI00021428	42 kDa	78.5	101	1.28662	52.5	136	2.59048	1.93855
79	KRT1 Keratin, type II cytoskeletal 1	IPI00220327	66 kDa	37	60	1.62162	149	333	2.2349	1.92826
80	LTF Truncated lactoferrin	IPI00789477	73 kDa	33.5	64	1.91045	·	·	·	1.91045
81	A1BG Alpha-1B-glycoprotein	IPI00022895	54 kDa	1	3	3	5	3.5	0.7	1.85
82	ACACB Isoform Long of Acetyl-CoA carboxylase 2	IPI00013003	277 kDa	1.5	2.5	1.66667	3	6	2	1.83333
83	KRT9 Keratin, type I cytoskeletal 9	IPI00019359	62 kDa	15	20	1.33333	47	109.5	2.32979	1.83156
84	MPO Isoform H17 of Myeloperoxidase	IPI00007244	84 kDa	4.5	8	1.77778	·	·	·	1.77778
85	cDNA FLJ56429, highly similar to Glucose-6-phosphate isomerase	IPI00910781	64 kDa	·	·	·	13.5	24	1.77778	1.77778
86	HIST1H4F;HIST1H4J;HIST1H4A;HIST1H4C;HIST1H4E;HIST1H4L;HIST1H4K;HIST1H4I;HIST2H4B;HIST4H4;HIST1H4D;HIST1H4B;HIST1H4H;HIST2H4A Histone H4	IPI00453473	11 kDa	9	23	2.55556	13	12.5	0.961538	1.75855
87	GDI2 cDNA FLJ60299, highly similar to Rab GDP dissociation inhibitor beta	IPI00031461	51 kDa	1	2.5	2.5	3	3	1	1.75
88	CAMP Cathelicidin antimicrobial peptide precursor	IPI00292532	20 kDa	·	·	·	2	3.5	1.75	1.75
89	FYCO1 Isoform 1 of FYVE and coiled-coil domain-containing protein 1	IPI00001580	167 kDa	1.5	2.5	1.66667	·	·	·	1.66667
90	29 kDa protein	IPI00879936	29 kDa	·	·	·	1.5	2.5	1.66667	1.66667
91	LCN2 Neutrophil gelatinase-associated lipocalin	IPI00299547	23 kDa	4.5	9.5	2.11111	20.5	24	1.17073	1.64092
92	S100A8 Protein S100-A8	IPI00007047	11 kDa	72	123.5	1.71528	110.5	167	1.51131	1.61329
93	IGKV1-5 Ig kappa chain V-I region HK102	IPI00829912	13 kDa	·	·	·	2.5	4	1.6	1.6
94	SERPINA1 Isoform 1 of Alpha-1-antitrypsin	IPI00553177	47 kDa	23	29.5	1.28261	32.5	58.5	1.8	1.5413
95	PFN1 Profilin-1	IPI00216691	15 kDa	12.5	18.5	1.48	20	31.5	1.575	1.5275
96	MDH1 Malate dehydrogenase, cytoplasmic	IPI00291005	36 kDa	1	2.5	2.5	8	4	0.5	1.5
97	HCFC2 Host cell factor 2	IPI00002469	87 kDa	2	3	1.5	·	·	·	1.5
98	PIK3C2A Phosphatidylinositol-4-phosphate 3-kinase C2 domain-containing alpha polypeptide	IPI00002580	191 kDa	1	1.5	1.5	·	·	·	1.5
99	CILP2 Cartilage intermediate layer protein 2 precursor	IPI00216780	127 kDa	1	1.5	1.5	·	·	·	1.5
100	ARG1 Isoform 3 of Arginase-1	IPI00038356	25 kDa	·	·	·	2	3	1.5	1.5
101	LOC100128009 similar to hCG1642538	IPI00387022	41 kDa	·	·	·	3	4.5	1.5	1.5
102	TLE1 Transducin-like enhancer protein 1	IPI00413270	83 kDa	·	·	·	1	1.5	1.5	1.5
103	RHOA Transforming protein RhoA	IPI00478231	22 kDa	·	·	·	1	1.5	1.5	1.5
104	GAPDH Glyceraldehyde-3-phosphate dehydrogenase	IPI00219018	36 kDa	28.5	38.5	1.35088	42.5	70	1.64706	1.49897
105	KRT10 Keratin, type I cytoskeletal 10	IPI00009865	60 kDa	17.5	23.5	1.34286	82.5	135	1.63636	1.48961
106	KRT14 Keratin, type I cytoskeletal 14	IPI00384444	52 kDa	·	·	·	21	30.5	1.45238	1.45238
107	COL5A3 Collagen alpha-3(V) chain	IPI00018279	172 kDa	2.5	3.5	1.4	·	·	·	1.4
108	HPR 47 kDa protein	IPI00641737	47 kDa	10	19.5	1.95	41	34	0.829268	1.38963
109	SERPINB1 Leukocyte elastase inhibitor	IPI00027444	43 kDa	9	12.5	1.38889	15.5	21	1.35484	1.37186
110	ACTB Actin, cytoplasmic 1	IPI00021439	42 kDa	132.5	187	1.41132	207	275.5	1.33092	1.37112
111	ACTR3 Actin-related protein 3	IPI00028091	47 kDa	5	1	0.2	1	2.5	2.5	1.35
112	AFF3 AF4/FMR2 family, member 3 isoform 1	IPI00020918	134 kDa	1.5	2	1.33333	·	·	·	1.33333
113	CALR Calreticulin	IPI00020599	48 kDa	·	·	·	1.5	2	1.33333	1.33333
114	ACTC1 Actin, alpha cardiac muscle 1	IPI00023006	42 kDa	·	·	·	117.5	155.5	1.3234	1.3234
115	ANXA1 Annexin A1	IPI00218918	39 kDa	9.5	21.5	2.26316	4	1.5	0.375	1.31908
116	LYZ Lysozyme C	IPI00019038	17 kDa	13	20	1.53846	29.5	32	1.08475	1.3116
117	KIAA0467 Isoform 1 of Uncharacterized protein KIAA0467	IPI00002221	278 kDa	5.5	7	1.27273	·	·	·	1.27273
118	CA6 Carbonic anhydrase VI nirs variant 1	IPI00554773	35 kDa	·	·	·	11	14	1.27273	1.27273
119	TALDO1 Transaldolase	IPI00744692	38 kDa	12.5	21	1.68	19.5	16	0.820513	1.25026
120	MSN Moesin	IPI00219365	68 kDa	3	5.5	1.83333	4.5	3	0.666667	1.25
121	GPI Glucose-6-phosphate isomerase	IPI00027497	63 kDa	14.5	18	1.24138	·	·	·	1.24138
122	HIST2H3D;HIST2H3A;HIST2H3C Histone H3.2	IPI00171611	15 kDa	4.5	5.5	1.22222	·	·	·	1.22222
123	TKT cDNA FLJ54957, highly similar to Transketolase	IPI00643920	69 kDa	16.5	20	1.21212	20	24.5	1.225	1.21856
124	APOA1 Apolipoprotein A-I	IPI00021841	31 kDa	8.5	13	1.52941	15	13.5	0.9	1.21471
125	IGHG4 IGHG4 protein	IPI00550640	52 kDa	62	35.5	0.572581	38	70	1.84211	1.20734
126	HSPA1A;HSPA1B Heat shock 70 kDa protein 1	IPI00304925	70 kDa	8.5	9.5	1.11765	10	12.5	1.25	1.18382
127	HIST1H2AH Histone H2A type 1-H	IPI00081836	14 kDa	9.5	11	1.15789	5	6	1.2	1.17895
128	KRT16 Keratin, type I cytoskeletal 16	IPI00217963	51 kDa	·	·	·	18	20.5	1.13889	1.13889
129	PGD 6-phosphogluconate dehydrogenase, decarboxylating	IPI00219525	53 kDa	14.5	8.5	0.586207	11.5	19	1.65217	1.11919
130	PRDX2 Peroxiredoxin-2	IPI00027350	22 kDa	2.5	2	0.8	3.5	5	1.42857	1.11429
131	ACTBL2 Beta-actin-like protein 2	IPI00003269	42 kDa	39.5	42	1.06329	56.5	65.5	1.15929	1.11129
132	Uncharacterized protein ENSP00000348237	IPI00453476	29 kDa	19.5	26	1.33333	21.5	19	0.883721	1.10853
133	LDHB L-lactate dehydrogenase B chain	IPI00219217	37 kDa	3.5	4	1.14286	8	8.5	1.0625	1.10268
134	LDHA Isoform 1 of L-lactate dehydrogenase A chain	IPI00217966	37 kDa	14.5	16	1.10345	20.5	22.5	1.09756	1.1005
135	TTR Transthyretin	IPI00022432	16 kDa	2.5	3.5	1.4	2.5	2	0.8	1.1
136	IGHG2 Putative uncharacterized protein DKFZp686I04196 (Fragment)	IPI00399007	46 kDa	114	78.5	0.688596	91	132	1.45055	1.06957
137	IGHM IGHM protein	IPI00549291	66 kDa	6.5	10	1.53846	11	6.5	0.590909	1.06469
138	ENO1 Isoform alpha-enolase of Alpha-enolase	IPI00465248	47 kDa	70.5	44	0.624113	52.5	76.5	1.45714	1.04063
139	LOC100133739 Putative uncharacterized protein DKFZp686C15213	IPI00426051	51 kDa	94	64	0.680851	73	102	1.39726	1.03906
140	IGHG1 IGHG1 protein	IPI00448925	60 kDa	169.5	113.5	0.669617	168.5	233.5	1.38576	1.02769
141	IGHM IGHM protein	IPI00472610	53 kDa	151.5	97.5	0.643564	151	213	1.4106	1.02708
142	PGK1 Phosphoglycerate kinase 1	IPI00169383	45 kDa	19.5	14	0.717949	17.5	23	1.31429	1.01612
143	ALB Uncharacterized protein ALB	IPI00022434	72 kDa	1052	1242.5	1.18108	2134.5	1762.5	0.82572	1.0034
144	ALB Isoform 1 of Serum albumin	IPI00745872	69 kDa	1044	1232.5	1.18056	2130.5	1754	0.823281	1.00192
145	GCN1L1 Translational activator GCN1	IPI00001159	293 kDa	2	2	1	·	·	·	1
146	CNDP2 PP856	IPI00165579	44 kDa	1	1	1	·	·	·	1
147	Rheumatoid factor D5 light chain (Fragment)	IPI00816799	13 kDa	4	4	1	·	·	·	1
148	IQGAP1 Ras GTPase-activating-like protein IQGAP1	IPI00009342	189 kDa	·	·	·	1	1	1	1
149	RAC2 Ras-related C3 botulinum toxin substrate 2	IPI00010270	21 kDa	·	·	·	2.5	2.5	1	1
150	TEX15 Testis-expressed sequence 15 protein	IPI00010369	315 kDa	·	·	·	1	1	1	1
151	HERC1 Probable E3 ubiquitin-protein ligase HERC1	IPI00022479	532 kDa	·	·	·	1	1	1	1
152	GLO1 Lactoylglutathione lyase	IPI00220766	21 kDa	·	·	·	1	1	1	1
153	MDH2 Malate dehydrogenase, mitochondrial	IPI00291006	36 kDa	·	·	·	1	1	1	1
154	QSER1 Isoform 1 of Glutamine and serine-rich protein 1	IPI00418991	190 kDa	·	·	·	2.5	2.5	1	1
155	AMY1A;AMY1B;AMY1C;AMY2A Alpha-amylase 1	IPI00300786	58 kDa	266.5	164.5	0.617261	362.5	496.5	1.36966	0.993458
156	C3 Complement C3 (Fragment)	IPI00783987	187 kDa	10	10.5	1.05	35.5	32	0.901408	0.975704
157	TF Serotransferrin	IPI00022463	77 kDa	73	80.5	1.10274	124.5	99	0.795181	0.94896
158	IGHA2 Uncharacterized protein IGHA2 (Fragment)	IPI00829711	42 kDa	·	·	·	9.5	9	0.947368	0.947368
159	CP Ceruloplasmin	IPI00017601	122 kDa	·	·	·	15.5	14.5	0.935484	0.935484
160	ARHGDIA Rho GDP-dissociation inhibitor 1	IPI00003815	23 kDa	3.5	4.5	1.28571	3.5	2	0.571429	0.928571
161	IGKC IGKC protein	IPI00761125	26 kDa	88.5	80.5	0.909605	·	·	·	0.909605
162	S100A12 Protein S100-A12	IPI00218131	11 kDa	2	2	1	2.5	2	0.8	0.9
163	ALDOA Fructose-bisphosphate aldolase A	IPI00465439	39 kDa	16.5	16	0.969697	20.5	17	0.829268	0.899483
164	PPIA Peptidyl-prolyl cis-trans isomerase A	IPI00419585	18 kDa	6.5	6.5	1	12	9.5	0.791667	0.895833
165	TTN Isoform 2 of Titin	IPI00023283	3806 kDa	4	2	0.5	3.5	4.5	1.28571	0.892857
166	GSN Isoform 1 of Gelsolin	IPI00026314	86 kDa	4	3	0.75	14	14.5	1.03571	0.892857
167	CLIC1 Chloride intracellular channel protein 1	IPI00010896	27 kDa	1.5	1	0.666667	5.5	6	1.09091	0.878788
168	NODAL Nodal homolog	IPI00045497	40 kDa	·	·	·	4	3.5	0.875	0.875
169	cDNA FLJ54554, highly similar to Pyruvate kinase isozymes M1/M2	IPI00910979	56 kDa	38	16.5	0.434211	19	24.5	1.28947	0.861842
170	C4B complement component 4B preproprotein	IPI00418163	193 kDa	·	·	·	3.5	3	0.857143	0.857143
171	MYH4 Myosin-4	IPI00001753	223 kDa	6.5	5.5	0.846154	·	·	·	0.846154
172	PKM2 Isoform M1 of Pyruvate kinase isozymes M1/M2	IPI00220644	58 kDa	43.5	24	0.551724	23	26	1.13043	0.841079
173	IGKC Immunoblobulin light chain (Fragment)	IPI00430808	24 kDa	·	·	·	218.5	178	0.814645	0.814645
174	CA1 Carbonic anhydrase 1	IPI00215983	29 kDa	15.5	7	0.451613	15.5	18	1.16129	0.806452
175	OGT Isoform 3 of UDP-N-acetylglucosamine--peptide N-acetylglucosaminyltransferase 110 kDa subunit	IPI00005780	117 kDa	·	·	·	7.5	6	0.8	0.8
176	BPIL1 Bactericidal/permeability-increasing protein-like 1	IPI00296654	49 kDa	·	·	·	2.5	2	0.8	0.8
177	ARHGEF12 Isoform 1 of Rho guanine nucleotide exchange factor 12	IPI00022164	173 kDa	2	1.5	0.75	·	·	·	0.75
178	ARPC1B Actin-related protein 2/3 complex subunit 1B	IPI00005160	41 kDa	·	·	·	4	3	0.75	0.75
179	NAGK cDNA FLJ56394, highly similar to N-acetylglucosamine kinase	IPI00296526	42 kDa	·	·	·	2	1.5	0.75	0.75
180	GC vitamin D-binding protein precursor	IPI00742696	53 kDa	·	·	·	10	7.5	0.75	0.75
181	HSPA8 Isoform 1 of Heat shock cognate 71 kDa protein	IPI00003865	71 kDa	5.5	4.5	0.818182	7.5	5	0.666667	0.742424
182	TPI1 Isoform 1 of Triosephosphate isomerase	IPI00465028	31 kDa	26.5	21	0.792453	27.5	19	0.690909	0.741681
183	JARID1B 190 kDa protein	IPI00002579	190 kDa	5.5	4	0.727273	·	·	·	0.727273
184	UBC;UBB;RPS27A ubiquitin and ribosomal protein S27a precursor	IPI00179330	18 kDa	·	·	·	3.5	2.5	0.714286	0.714286
185	CNOT7 CCR4-NOT transcription complex, subunit 7 isoform 2	IPI00395777	28 kDa	·	·	·	11.5	8	0.695652	0.695652
186	Ig kappa chain V-IV region B17	IPI00386133	15 kDa	7.5	5.5	0.733333	7	4.5	0.642857	0.688095
187	YWHAB Isoform Long of 14-3-3 protein beta/alpha	IPI00216318	28 kDa	16	6	0.375	13.5	13.5	1	0.6875
188	PCDHA8 Isoform 1 of Protocadherin alpha-8	IPI00001495	103 kDa	4.5	3	0.666667	·	·	·	0.666667
189	SH3BGRL3 Putative uncharacterized protein	IPI00010402	24 kDa	1.5	1	0.666667	·	·	·	0.666667
190	CST5 Cystatin-D	IPI00002851	16 kDa	·	·	·	3	2	0.666667	0.666667
191	EEF1A2 Elongation factor 1-alpha 2	IPI00014424	50 kDa	·	·	·	1.5	1	0.666667	0.666667
192	ITIH4 Isoform 2 of Inter-alpha-trypsin inhibitor heavy chain H4	IPI00218192	101 kDa	·	·	·	1.5	1	0.666667	0.666667
193	SERPING1 Plasma protease C1 inhibitor	IPI00291866	55 kDa	·	·	·	3	2	0.666667	0.666667
194	Uncharacterized protein ENSP00000374805	IPI00854644	13 kDa	·	·	·	6	4	0.666667	0.666667
195	DNAH11 Dynein, axonemal, heavy polypeptide 11	IPI00893872	216 kDa	·	·	·	1.5	1	0.666667	0.666667
196	IGKV1-5 IGKV1-5 protein	IPI00430820	26 kDa	89.5	80.5	0.899441	221.5	84.5	0.38149	0.640466
197	MUC5B mucin 5, subtype B, tracheobronchial	IPI00855918	597 kDa	·	·	·	5.5	3.5	0.636364	0.636364
198	IGL@ IGL@ protein	IPI00719373	23 kDa	38.5	19.5	0.506494	60	45.5	0.758333	0.632413
199	HPX Hemopexin	IPI00022488	52 kDa	8.5	6	0.705882	9	5	0.555556	0.630719
200	IGHA1;IGHV3OR16-13 IGHA1 protein	IPI00166866	53 kDa	63.5	31.5	0.496063	142.5	102.5	0.719298	0.607681
201	IGHA1;IGHV3OR16-13 IGHA1 protein	IPI00430842	53 kDa	62.5	31	0.496	145.5	103	0.707904	0.601952
202	YWHAZ 14-3-3 protein zeta/delta	IPI00021263	28 kDa	26.5	9	0.339623	25.5	22	0.862745	0.601184
203	NCOR2 nuclear receptor co-repressor 2 isoform 1	IPI00001735	275 kDa	5	3	0.6	·	·	·	0.6
204	HELZ Probable helicase with zinc finger domain	IPI00000897	219 kDa	·	·	·	5	3	0.6	0.6
205	LPO Lactoperoxidase	IPI00025023	80 kDa	·	·	·	2.5	1.5	0.6	0.6
206	CSTA Cystatin-A	IPI00032325	11 kDa	2	1.5	0.75	7	3	0.428571	0.589286
207	IGLV3-25 IGLV3-25 protein	IPI00550162	25 kDa	53	28	0.528302	89	56	0.629213	0.578758
208	APOA2 Apolipoprotein A-II	IPI00021854	11 kDa	·	·	·	3.5	2	0.571429	0.571429
209	Putative uncharacterized protein DKFZp686K04218 (Fragment)	IPI00384952	52 kDa	40	13	0.325	93	74.5	0.801075	0.563038
210	KNTC1 Kinetochore-associated protein 1	IPI00001458	251 kDa	9	5	0.555556	·	·	·	0.555556
211	IGJ immunoglobulin J chain	IPI00178926	18 kDa	5	0.5	0.1	5	5	1	0.55
212	Ig kappa chain V-III region HIC	IPI00384576	14 kDa	10	5	0.5	7.5	4.5	0.6	0.55
213	TYMP Thymidine phosphorylase	IPI00292858	50 kDa	9.5	3.5	0.368421	5.5	4	0.727273	0.547847
214	FABP5L7;FABP5 Fatty acid-binding protein, epidermal	IPI00007797	15 kDa	26.5	14.5	0.54717	9.5	5	0.526316	0.536743
215	SFN Isoform 1 of 14-3-3 protein sigma	IPI00013890	28 kDa	·	·	·	25.5	13.5	0.529412	0.529412
216	CSTB Cystatin-B	IPI00021828	11 kDa	7	4.5	0.642857	15	6	0.4	0.521429
217	PLEKHM1 Pleckstrin homology domain-containing family M member 1	IPI00000764	117 kDa	4	2	0.5	·	·	·	0.5
218	NPC1L1 Isoform 1 of Niemann-Pick C1-like protein 1	IPI00002984	149 kDa	2	1	0.5	·	·	·	0.5
219	ZNF469 136 kDa protein	IPI00084684	136 kDa	1	0.5	0.5	·	·	·	0.5
220	LOC342897 FBA domain-containing protein LOC342897	IPI00247167	31 kDa	1	0.5	0.5	·	·	·	0.5
221	ADAMTS6 ADAM metallopeptidase with thrombospondin type 1 motif, 6 preproprotein	IPI00658047	125 kDa	1	0.5	0.5	·	·	·	0.5
222	AHNAK2 Isoform 1 of Protein AHNAK2	IPI00856045	617 kDa	1	0.5	0.5	·	·	·	0.5
223	S100A6 Protein S100-A6	IPI00027463	10 kDa	·	·	·	3	1.5	0.5	0.5
224	TXN Thioredoxin	IPI00216298	12 kDa	·	·	·	1	0.5	0.5	0.5
225	AKR1A1 Alcohol dehydrogenase [NADP+]	IPI00220271	37 kDa	·	·	·	1	0.5	0.5	0.5
226	ALDOC Fructose-bisphosphate aldolase C	IPI00418262	39 kDa	·	·	·	4	2	0.5	0.5
227	UBA1 Ubiquitin-like modifier-activating enzyme 1	IPI00645078	118 kDa	·	·	·	5	2.5	0.5	0.5
228	CST1 Cystatin-SN	IPI00305477	16 kDa	14	8	0.571429	13	4.5	0.346154	0.458791
229	LRBA Lipopolysaccharide-responsive and beige-like anchor protein	IPI00002255	319 kDa	8	2	0.25	1.5	1	0.666667	0.458333
230	HTT Huntingtin	IPI00002335	348 kDa	11	5	0.454545	·	·	·	0.454545
231	C4A Complement C4-A	IPI00032258	193 kDa	4.5	2	0.444444	·	·	·	0.444444
232	IGKC IGKC protein	IPI00430847	26 kDa	·	·	·	217.5	96	0.441379	0.441379
233	IGKV3D-15 Myosin-reactive immunoglobulin light chain variable region	IPI00549330	13 kDa	6.5	3	0.461538	6	2.5	0.416667	0.439103
234	NME2 Nucleoside diphosphate kinase B	IPI00026260	17 kDa	3.5	1.5	0.428571	8.5	3.5	0.411765	0.420168
235	SYNE2 Isoform 1 of Nesprin-2	IPI00239405	796 kDa	·	·	·	2.5	1	0.4	0.4
236	YWHAE 14-3-3 protein epsilon	IPI00000816	29 kDa	8	1	0.125	10	6	0.6	0.3625
237	KIAA0256 Isoform 1 of Uncharacterized protein KIAA0256	IPI00004067	122 kDa	1.5	0.5	0.333333	·	·	·	0.333333
238	KIAA1009 Isoform 1 of Protein QN1 homolog	IPI00007122	162 kDa	3	1	0.333333	·	·	·	0.333333
239	KIAA0182 Isoform 1 of Genetic suppressor element 1	IPI00215963	136 kDa	1.5	0.5	0.333333	·	·	·	0.333333
240	SCRN2 Secernin-2	IPI00062266	47 kDa	·	·	·	1.5	0.5	0.333333	0.333333
241	MUC7 Mucin-7	IPI00152154	39 kDa	·	·	·	1.5	0.5	0.333333	0.333333
242	HSP90AA1 heat shock protein 90kDa alpha (cytosolic), class A member 1 isoform 1	IPI00382470	98 kDa	·	·	·	6	2	0.333333	0.333333
243	AZGP1 alpha-2-glycoprotein 1, zinc	IPI00166729	34 kDa	11	2.5	0.227273	15	6.5	0.433333	0.330303
244	HSPB1 Heat shock protein beta-1	IPI00025512	23 kDa	8.5	1	0.117647	7	3.5	0.5	0.308824
245	DMBT1 Isoform 1 of Deleted in malignant brain tumors 1 protein	IPI00099110	261 kDa	·	·	·	13	4	0.307692	0.307692
246	LOC124220 Uncharacterized protein UNQ773/PRO1567	IPI00060800	23 kDa	·	·	·	43	13	0.302326	0.302326
247	GRM3 Metabotropic glutamate receptor 3	IPI00000837	99 kDa	5	1.5	0.3	·	·	·	0.3
248	CST2 Cystatin-SA	IPI00013382	16 kDa	5	1.5	0.3	·	·	·	0.3
249	IGL@ IGL@ protein	IPI00555945	25 kDa	49.5	12	0.242424	88.5	31	0.350282	0.296353
250	GSTP1 Glutathione S-transferase P	IPI00219757	23 kDa	13	3.5	0.269231	56	16.5	0.294643	0.281937
251	PIP Prolactin-inducible protein	IPI00022974	17 kDa	6.5	1	0.153846	23.5	9.5	0.404255	0.279051
252	S100A2 Protein S100-A2	IPI00019869	11 kDa	5	1.5	0.3	4	1	0.25	0.275
253	PIGR Polymeric immunoglobulin receptor	IPI00004573	83 kDa	51.5	3	0.0582524	100.5	47.5	0.472637	0.265445
254	PRDX6 Peroxiredoxin-6	IPI00220301	25 kDa	·	·	·	2	0.5	0.25	0.25
255	GSTO1 Glutathione transferase omega-1	IPI00019755	28 kDa	3	0.5	0.166667	5	1.5	0.3	0.233333
256	SFN Isoform 2 of 14-3-3 protein sigma	IPI00411765	24 kDa	35.5	8	0.225352	·	·	·	0.225352
257	GC Vitamin D-binding protein	IPI00555812	53 kDa	9.5	2	0.210526	·	·	·	0.210526
258	PHRF1 Isoform 1 of RING and PHD-finger domain-containing protein KIAA1542	IPI00001813	179 kDa	2.5	0.5	0.2	·	·	·	0.2
259	ODZ1 ODZ1 protein	IPI00003391	306 kDa	2.5	0.5	0.2	·	·	·	0.2
260	PRDX1 Peroxiredoxin-1	IPI00000874	22 kDa	·	·	·	5	1	0.2	0.2
261	PCBP4 poly(rC) binding protein 4 isoform b	IPI00005013	38 kDa	·	·	·	2.5	0.5	0.2	0.2
262	PEBP1 Phosphatidylethanolamine-binding protein 1	IPI00219446	21 kDa	·	·	·	5.5	1	0.181818	0.181818
263	MUC2 Mucin-2	IPI00027201	540 kDa	3	0.5	0.166667	·	·	·	0.166667
264	ALDH3A1 Aldehyde dehydrogenase, dimeric NADP-preferring	IPI00296183	50 kDa	3	0.5	0.166667	·	·	·	0.166667
265	IL1RN Isoform 1 of Interleukin-1 receptor antagonist protein	IPI00000045	20 kDa	·	·	·	3	0.5	0.166667	0.166667
266	CBR1 Carbonyl reductase [NADPH] 1	IPI00295386	30 kDa	5.5	0.5	0.0909091	10	2	0.2	0.145455
267	SERPINB3 Isoform 1 of Serpin B3	IPI00022204	45 kDa	3	0.5	0.166667	6	0.5	0.0833333	0.125
268	AKR1B10 Aldo-keto reductase family 1 member B10	IPI00105407	36 kDa	2.5	0.5	0.2	7	0	0	0.1
269	C6orf58 Uncharacterized protein C6orf58	IPI00374315	38 kDa	·	·	·	17.5	1.5	0.0857143	0.0857143
270	CRISP3 cDNA FLJ75207	IPI00004798	29 kDa	1.5	0	0	12.5	2	0.16	0.08
271	UGT2B28 Isoform 1 of UDP-glucuronosyltransferase 2B28	IPI00000498	61 kDa	·	·	·	6.5	0.5	0.0769231	0.0769231
272	TGM6 Isoform 2 of Protein-glutamine gamma-glutamyltransferase 6	IPI00031372	71 kDa	23	1	0.0434783	·	·	·	0.0434783
273	SLC4A9 Isoform 1 of Anion exchange protein 4	IPI00000234	108 kDa	1.5	0	0	·	·	·	0
274	PREP Prolyl endopeptidase	IPI00008164	81 kDa	1.5	0	0	·	·	·	0
275	GPC1 Glypican-1	IPI00015688	62 kDa	1	0	0	·	·	·	0
276	YWHAQ 14-3-3 protein theta	IPI00018146	28 kDa	12.5	0	0	·	·	·	0
277	ATP7B Isoform 1 of Copper-transporting ATPase 2	IPI00020058	157 kDa	1.5	0	0	·	·	·	0
278	AMY2B Alpha-amylase 2B	IPI00021447	58 kDa	212	0	0	·	·	·	0
279	FSCN1 Fascin	IPI00163187	55 kDa	2	0	0	·	·	·	0
280	cDNA FLJ59563, highly similar to Cysteinyl-tRNA synthetase	IPI00909763	84 kDa	1	0	0	·	·	·	0
281	MKI67 Isoform Long of Antigen KI-67	IPI00004233	359 kDa	·	·	·	1.5	0	0	0
282	PLSCR1 Phospholipid scramblase 1	IPI00005181	35 kDa	·	·	·	1	0	0	0
283	APOD Apolipoprotein D	IPI00006662	21 kDa	·	·	·	1.5	0	0	0
284	MAN1B1 Endoplasmic reticulum mannosyl-oligosaccharide 1,2-alpha-mannosidase	IPI00008207	80 kDa	·	·	·	1	0	0	0
285	KHDRBS1 Isoform 1 of KH domain-containing, RNA-binding, signal transduction-associated protein 1	IPI00008575	48 kDa	·	·	·	1	0	0	0
286	SLPI Antileukoproteinase	IPI00008580	14 kDa	·	·	·	2	0	0	0
287	LCN1 Lipocalin-1	IPI00009650	19 kDa	·	·	·	1.5	0	0	0
288	EIF6 Eukaryotic translation initiation factor 6	IPI00010105	27 kDa	·	·	·	1.5	0	0	0
289	GLUL Glutamine synthetase	IPI00010130	42 kDa	·	·	·	3.5	0	0	0
290	DBI Isoform a 1 of Acyl-CoA-binding protein	IPI00010182	10 kDa	·	·	·	1	0	0	0
291	SPRR1A Cornifin-A	IPI00017987	10 kDa	·	·	·	3	0	0	0
292	SPRR2B Small proline-rich protein 2B	IPI00017992	8 kDa	·	·	·	1	0	0	0
293	DPP3;BBS1 Isoform 1 of Dipeptidyl-peptidase 3	IPI00020672	83 kDa	·	·	·	2.5	0	0	0
294	LGALS3BP Galectin-3-binding protein	IPI00023673	65 kDa	·	·	·	2	0	0	0
295	DYNC2H1 Isoform 2 of Cytoplasmic dynein 2 heavy chain 1	IPI00171494	493 kDa	·	·	·	1	0	0	0
296	EEF2 Elongation factor 2	IPI00186290	95 kDa	·	·	·	3	0	0	0
297	NEFM Neurofilament medium polypeptide	IPI00217507	102 kDa	·	·	·	2.5	0	0	0
298	WNT9A Protein Wnt-9a	IPI00220170	40 kDa	·	·	·	1	0	0	0
299	RYR1 Isoform 2 of Ryanodine receptor 1	IPI00220558	565 kDa	·	·	·	1	0	0	0
300	ITIH1 Inter-alpha-trypsin inhibitor heavy chain H1	IPI00292530	101 kDa	·	·	·	2.5	0	0	0
301	C20orf70 Short palate, lung and nasal epithelium carcinoma-associated protein 2	IPI00304557	27 kDa	·	·	·	1.5	0	0	0
302	ITIH2 Inter-alpha-trypsin inhibitor heavy chain H2	IPI00305461	106 kDa	·	·	·	5.5	0	0	0
303	TOP1 DNA topoisomerase 1	IPI00413611	91 kDa	·	·	·	1	0	0	0
304	A2ML1 Alpha-2-macroglobulin-like protein 1	IPI00419215	161 kDa	·	·	·	17.5	0	0	0
305	LOC100134144 similar to KIAA1783 protein	IPI00786880	261 kDa	·	·	·	1	0	0	0
