# Supplementary material for: Identification of azurocidin as a potential periodontitis biomarker by a proteomic analysis of gingival crevicular fluid
Source: Proteome Sci. 2011 Jul 28;9:42. doi: 10.1186/1477-5956-9-42 (PMC3162872; doi:10.1186/1477-5956-9-42)
Supplement: Additional file 4 — Information about the identified bacterial protein in GCF that was obtained by searching the NCBI database for bacteria known to cause periodontitis. [file 1477-5956-9-42-S4.XLS]

## Sheet: Bacterial data
	Dialister invisus DSM 15470
					Average peptide hit(s)
#	Identified Proteins	Accession Number	Molecular Weight	T-Test (P-Value)	N1	N2	MP1	MP2
1	MFS transporter, purine transporter family [Dialister invisus DSM 15470]	gi|260425054	56 kDa	95% (0.0090)	1	1.88	1	1
2	lipid A export permease/ATP-binding protein MsbA [Dialister invisus DSM 15470]	gi|260424775	65 kDa	95% (0.012)	2.07	1.88	1.09	1
3	4-hydroxy-3-methylbut-2-en-1-yl diphosphate synthase [Dialister invisus DSM 15470]	gi|260424721	38 kDa	95% (0.049)	1.79	2.26	1	1
4	methionine--tRNA ligase [Dialister invisus DSM 15470]	gi|260424613	77 kDa	95% (0.012)	2.07	1.88	1.09	1
5	amino acid ABC transporter, amino acid-binding protein [Dialister invisus DSM 15470]	gi|260404466	29 kDa	95% (0.0077)	1.03	1	4.35	3.81
6	[NiFe] hydrogenase maturation protein HypF [Dialister invisus DSM 15470]	gi|260404439	85 kDa	95% (0.032)	4.48	3.4	1	1
7	ATP-dependent nuclease subunit A [Dialister invisus DSM 15470]	gi|260404424	146 kDa	95% (0.020)	7.17	5.66	1	1.21
8	CAIB/BAIF family protein [Dialister invisus DSM 15470]	gi|260404380	43 kDa	95% (0.0090)	2.07	1.88	1	1
9	ATP-dependent Clp protease, ATP-binding subunit ClpX [Dialister invisus DSM 15470]	gi|260404320	46 kDa	95% (0.0090)	2.07	1.88	1	1
10	conserved hypothetical protein [Dialister invisus DSM 15470]	gi|260404311	50 kDa	95% (0.0057)	3.1	2.82	1.09	1
11	TonB-dependent receptor [Dialister invisus DSM 15470]	gi|260404266	115 kDa	95% (0.021)	7.17	7.92	1	3.62
12	putative lipoprotein [Dialister invisus DSM 15470]	gi|260404146	42 kDa	95% (0.020)	4.48	5.66	1	1
13	adenylosuccinate synthase [Dialister invisus DSM 15470]	gi|260404113	47 kDa	95% (0.048)	2.69	2.26	3.41	3.62
14	phosphatidylethanolamine N-methyltransferase [Dialister invisus DSM 15470]	gi|260404076	23 kDa	95% (0.029)	1	3.4	1	1
15	aminodeoxychorismate lyase [Dialister invisus DSM 15470]	gi|260404026	38 kDa	95% (0.016)	1	1	2.17	1.9
16	putative S-layer y domain protein [Dialister invisus DSM 15470]	gi|260404019	68 kDa	95% (0.0090)	2.07	1.88	1	1
17	undecaprenyl-phosphate galactose phosphotransferase [Dialister invisus DSM 15470]	gi|260403960	62 kDa	95% (0.0057)	1	2.82	1.09	1
18	putative S-layer y domain protein [Dialister invisus DSM 15470]	gi|260403923	99 kDa	95% (0.034)	5.37	5.66	1	2.42
19	hypothetical protein GCWU000321_01316 [Dialister invisus DSM 15470]	gi|260403781	34 kDa	95% (0.049)	1.79	2.26	1	1
20	Hep_Hag family protein [Dialister invisus DSM 15470]	gi|260403772	182 kDa	95% (0.029)	6.21	2.82	14.13	15.23
21	methylmalonyl-CoA decarboxylase, alpha subunit [Dialister invisus DSM 15470]	gi|260403498	55 kDa	95% (0.0047)	1	1.13	2.56	2.42
22	putative amino acid ABC transporter, substrate-binding protein [Dialister invisus DSM 15470]	gi|260403290	33 kDa	95% (0.0090)	2.07	1.88	1	1
23	tRNA-dihydrouridine synthase [Dialister invisus DSM 15470]	gi|260403288	36 kDa	95% (0.0014)	4.48	4.53	2.56	2.42
24	putative transcriptional regulator [Dialister invisus DSM 15470]	gi|260403164	22 kDa	95% (0.047)	1	1	2.17	2.86
25	penicillin-binding protein [Dialister invisus DSM 15470]	gi|260403088	73 kDa	95% (0.028)	3.58	3.4	1.71	1
26	aminoacyl-tRNA hydrolase [Dialister invisus DSM 15470]	gi|260403026	21 kDa	95% (0.049)	1.79	2.26	1	1
27	ornithine decarboxylase [Dialister invisus DSM 15470]	gi|260403007	82 kDa	95% (0.0034)	3.58	3.4	1	1.21
28	putative fibronectin-binding protein [Dialister invisus DSM 15470]	gi|260402726	66 kDa	95% (0.040)	3.58	4.53	1.71	1.21
29	putative Mbl protein [Dialister invisus DSM 15470]	gi|260402627	37 kDa	95% (0.017)	3.58	3.4	1.71	1.21
30	putative oxygen-independent coproporphyrinogen III oxidase [Dialister invisus DSM 15470]	gi|260402529	40 kDa	95% (0.047)	1	1	2.17	2.86
31	Trk system potassium uptake protein TrkA 1 [Dialister invisus DSM 15470]	gi|258646578	49 kDa	95% (0.033)	1.79	1.13	4.27	3.62
32	conserved hypothetical protein [Dialister invisus DSM 15470]	gi|258646460	20 kDa	95% (0.016)	1	1	2.17	1.9
33	hypothetical protein GCWU000321_01248 [Dialister invisus DSM 15470]	gi|258646321	47 kDa	95% (0.0097)	1.03	1	3.26	2.86
34	hypothetical protein GCWU000321_00986 [Dialister invisus DSM 15470]	gi|258646080	20 kDa	95% (0.016)	1	1	2.17	1.9
35	hypothetical protein GCWU000321_00875 [Dialister invisus DSM 15470]	gi|258645981	52 kDa	95% (0.029)	2.69	3.4	1	1
36	YjeF family protein [Dialister invisus DSM 15470]	gi|258645906	53 kDa	95% (0.032)	4.14	3.77	1.09	1.9
37	ribonuclease III [Dialister invisus DSM 15470]	gi|258645853	28 kDa	95% (0.037)	4.14	4.71	11.95	9.52
38	tetrahydrofolate synthase [Dialister invisus DSM 15470]	gi|258645847	49 kDa	95% (0.0090)	2.07	1.88	1	1
39	phosphomannomutase [Dialister invisus DSM 15470]	gi|258645827	61 kDa	95% (0.027)	1.79	1.13	3.41	3.62
40	putative flavodoxin [Dialister invisus DSM 15470]	gi|258645813	19 kDa	95% (0.017)	1.03	1	2.17	1.9
41	NADP-dependent malic enzyme [Dialister invisus DSM 15470]	gi|258645721	44 kDa	95% (0.0014)	3.58	3.4	1	1
42	penicillin-binding protein [Dialister invisus DSM 15470]	gi|258645719	73 kDa	95% (0.0090)	2.07	1.88	1	1
43	hypothetical protein GCWU000321_00575 [Dialister invisus DSM 15470]	gi|258645710	60 kDa	95% (0.0090)	2.07	1.88	1	1
44	CRISPR-associated protein, Csy1 family [Dialister invisus DSM 15470]	gi|258645693	45 kDa	95% (0.0090)	2.07	1.88	1	1
45	CRISPR-associated protein, Csm1 family [Dialister invisus DSM 15470]	gi|258645687	96 kDa	95% (0.034)	2.69	3.4	1	1.21
46	helicase, RecD/TraA family [Dialister invisus DSM 15470]	gi|258645584	79 kDa	95% (0.012)	2.07	1.88	1.09	1
47	fumarate hydratase, class II [Dialister invisus DSM 15470]	gi|258645510	51 kDa	95% (0.017)	1.03	1	2.17	1.9
48	pseudouridine synthase, RluA family [Dialister invisus DSM 15470]	gi|258645458	36 kDa	95% (0.0090)	2.07	1.88	1	1
49	glycoprotease family protein [Dialister invisus DSM 15470]	gi|258645388	35 kDa	95% (0.025)	14.33	15.84	32.42	27.78
50	negative regulator of genetic competence ClpC/MecB [Dialister invisus DSM 15470]	gi|258645325	90 kDa	95% (0.0095)	1	1	3.26	2.86
51	GTP diphosphokinase [Dialister invisus DSM 15470]	gi|258645309	91 kDa	95% (0.048)	1.03	1	2.17	2.86
52	single-stranded-DNA-specific exonuclease RecJ [Dialister invisus DSM 15470]	gi|258645308	76 kDa	95% (0.016)	1	1	2.17	1.9
53	cytoplasmic axial filament protein [Dialister invisus DSM 15470]	gi|258645285	54 kDa	95% (0.047)	1	1	2.17	2.86
54	CbiG protein [Dialister invisus DSM 15470]	gi|258645269	38 kDa	95% (0.0017)	1	1	3.41	3.62
55	conserved hypothetical protein [Dialister invisus DSM 15470]	gi|258645222	22 kDa	95% (0.0014)	3.58	3.4	1	1
				Total peptide	146.56	148.21	146.36	143.21
	Eikenella corrodens
					Average peptide hit(s)
#	Identified Proteins	Accession Number	Molecular Weight	T-Test (P-Value)	N1	N2	MP1	MP2
1	hypothetical protein [Eikenella corrodens]	gi|66796127	50 kDa	95% (0.046)	9.87	7.38	3.04	2.95
2	hypothetical protein EIKCOROL_02665 [Eikenella corrodens ATCC 23834]	gi|225025761	29 kDa	95% (0.00094)	1	1	2.03	1.97
3	hypothetical protein EIKCOROL_02624 [Eikenella corrodens ATCC 23834]	gi|225025721	42 kDa	95% (0.026)	3.88	1	1	1
4	hypothetical protein EIKCOROL_02622 [Eikenella corrodens ATCC 23834]	gi|225025719	66 kDa	95% (0.0068)	1.94	2.07	5.19	4.72
5	hypothetical protein EIKCOROL_02520 [Eikenella corrodens ATCC 23834]	gi|225025618	28 kDa	95% (0.00094)	1	1	1	1.97
6	hypothetical protein EIKCOROL_02474 [Eikenella corrodens ATCC 23834]	gi|225025574	120 kDa	95% (0.0065)	3.29	3.69	1.01	1
7	hypothetical protein EIKCOROL_02407 [Eikenella corrodens ATCC 23834]	gi|225025507	50 kDa	95% (0.0042)	1.94	2.07	1	1
8	hypothetical protein EIKCOROL_02326 [Eikenella corrodens ATCC 23834]	gi|225025428	69 kDa	95% (0.0042)	1.94	2.07	1	1
9	hypothetical protein EIKCOROL_02231 [Eikenella corrodens ATCC 23834]	gi|225025333	65 kDa	95% (0.026)	1	1.84	4.05	3.93
10	hypothetical protein EIKCOROL_02088 [Eikenella corrodens ATCC 23834]	gi|225025193	100 kDa	95% (0.014)	1.94	2.07	1	1.18
11	hypothetical protein EIKCOROL_02075 [Eikenella corrodens ATCC 23834]	gi|225025181	26 kDa	95% (0.014)	1.94	2.07	1	1.18
12	hypothetical protein EIKCOROL_01993 [Eikenella corrodens ATCC 23834]	gi|225025101	74 kDa	95% (0.028)	2.19	1.84	1	1
13	hypothetical protein EIKCOROL_01944 [Eikenella corrodens ATCC 23834]	gi|225025055	74 kDa	95% (0.0042)	1.94	2.07	1	1
14	hypothetical protein EIKCOROL_01939 [Eikenella corrodens ATCC 23834]	gi|225025050	62 kDa	95% (0.028)	2.19	1.84	1	1
15	hypothetical protein EIKCOROL_01914 [Eikenella corrodens ATCC 23834]	gi|225025025	56 kDa	95% (0.014)	3.88	4.14	1.73	1.18
16	hypothetical protein EIKCOROL_01794 [Eikenella corrodens ATCC 23834]	gi|225024906	59 kDa	95% (0.026)	3.88	3.11	1	1.18
17	hypothetical protein EIKCOROL_01554 [Eikenella corrodens ATCC 23834]	gi|225024672	64 kDa	95% (0.0024)	2.91	3.11	1	1
18	hypothetical protein EIKCOROL_01479 [Eikenella corrodens ATCC 23834]	gi|225024602	31 kDa	95% (0.0042)	1.94	1	1	1
19	hypothetical protein EIKCOROL_01264 [Eikenella corrodens ATCC 23834]	gi|225024389	47 kDa	95% (0.0024)	2.91	3.11	1	1
20	hypothetical protein EIKCOROL_01166 [Eikenella corrodens ATCC 23834]	gi|225024291	64 kDa	95% (0.0048)	2.91	3.11	1	1.18
21	hypothetical protein EIKCOROL_01119 [Eikenella corrodens ATCC 23834]	gi|225024247	47 kDa	95% (0.036)	2.19	2.77	1.01	1
22	hypothetical protein EIKCOROL_01061 [Eikenella corrodens ATCC 23834]	gi|225024189	88 kDa	95% (0.030)	4.39	4.61	2.03	1
23	hypothetical protein EIKCOROL_00953 [Eikenella corrodens ATCC 23834]	gi|225024085	26 kDa	95% (0.00094)	1	1	2.03	1.97
24	hypothetical protein EIKCOROL_00713 [Eikenella corrodens ATCC 23834]	gi|225023847	95 kDa	95% (0.026)	3.88	3.11	1	1.18
25	hypothetical protein EIKCOROL_00674 [Eikenella corrodens ATCC 23834]	gi|225023809	84 kDa	95% (0.0048)	2.91	3.11	1	1.18
26	hypothetical protein EIKCOROL_00666 [Eikenella corrodens ATCC 23834]	gi|225023801	80 kDa	95% (0.00053)	1	1	3.04	2.95
27	hypothetical protein EIKCOROL_00046 [Eikenella corrodens ATCC 23834]	gi|225023194	63 kDa	95% (0.0042)	1	2.07	1	1
28	hypothetical protein EIKCOROL_00008 [Eikenella corrodens ATCC 23834]	gi|225023156	77 kDa	95% (0.0066)	1	1.04	2.6	2.36
29	hypothetical protein EIKCOROL_00011 [Eikenella corrodens ATCC 23834]	gi|224944078	79 kDa	95% (0.0063)	9.7	10.35	5.19	4.72
30	hypothetical protein EIKCOROL_00008 [Eikenella corrodens ATCC 23834]	gi|224944075	77 kDa	95% (0.015)	1	1	4.05	4.92
31	hypothetical protein EIKCOROL_00035 [Eikenella corrodens ATCC 23834]	gi|224944007	64 kDa	95% (0.028)	2.19	1.84	1.01	1
32	hypothetical protein EIKCOROL_00247 [Eikenella corrodens ATCC 23834]	gi|224943867	119 kDa	95% (0.028)	2.19	1.84	1.01	1
33	hypothetical protein EIKCOROL_00313 [Eikenella corrodens ATCC 23834]	gi|224943804	65 kDa	95% (0.014)	1.94	2.07	1	1.18
34	hypothetical protein EIKCOROL_00334 [Eikenella corrodens ATCC 23834]	gi|224943716	37 kDa	95% (0.0042)	1.94	2.07	1	1
35	hypothetical protein EIKCOROL_01139 [Eikenella corrodens ATCC 23834]	gi|224943291	48 kDa	95% (0.018)	1	1.04	4.33	3.54
36	hypothetical protein EIKCOROL_01079 [Eikenella corrodens ATCC 23834]	gi|224943232	51 kDa	95% (0.00094)	1	1	2.03	1.97
37	hypothetical protein EIKCOROL_00925 [Eikenella corrodens ATCC 23834]	gi|224943083	72 kDa	95% (0.00053)	1	1	3.04	2.95
38	hypothetical protein EIKCOROL_00838 [Eikenella corrodens ATCC 23834]	gi|224942996	12 kDa	95% (0.0024)	2.91	3.11	1	1
39	hypothetical protein EIKCOROL_00837 [Eikenella corrodens ATCC 23834]	gi|224942995	69 kDa	95% (0.0048)	2.91	3.11	1	1.18
40	hypothetical protein EIKCOROL_01340 [Eikenella corrodens ATCC 23834]	gi|224942740	21 kDa	95% (0.0066)	1	1.04	2.6	2.36
41	hypothetical protein EIKCOROL_01456 [Eikenella corrodens ATCC 23834]	gi|224942730	45 kDa	95% (0.030)	4.39	4.61	2.03	1
42	hypothetical protein EIKCOROL_01480 [Eikenella corrodens ATCC 23834]	gi|224942617	32 kDa	95% (0.0036)	1.1	1	2.03	1.97
43	hypothetical protein EIKCOROL_01575 [Eikenella corrodens ATCC 23834]	gi|224942582	29 kDa	95% (0.0063)	1	1	2.6	2.36
44	hypothetical protein EIKCOROL_02030 [Eikenella corrodens ATCC 23834]	gi|224942099	37 kDa	95% (0.0036)	1.1	1	2.03	1.97
45	hypothetical protein EIKCOROL_02251 [Eikenella corrodens ATCC 23834]	gi|224941872	29 kDa	95% (0.014)	1.94	2.07	1	1.18
46	hypothetical protein EIKCOROL_02660 [Eikenella corrodens ATCC 23834]	gi|224941537	13 kDa	95% (0.028)	2.19	1.84	1	1
				Total peptide	112.36	109.29	82.71	80.38
	Bacteroides & Porphyromonas gingivalis
					Average peptide hit(s)
#	Identified Proteins	Accession Number	Molecular Weight	T-Test (P-Value)	N1	N2	MP1	MP2
1	chaperone protein DNAJ, putative [Trypanosoma brucei]	gi|70801081	55 kDa	95% (0.017)	2.19	1.93	1.07	1
2	putative peptidase [Bacteroides fragilis NCTC 9343]	gi|60495196	48 kDa	95% (0.017)	5.47	4.83	1.07	1.79
3	putative peptidase [Bacteroides fragilis NCTC 9343]	gi|60495196	48 kDa	95% (0.013)	1.92	2.06	1	1.15
4	putative DNA topoisomerase I [Bacteroides fragilis NCTC 9343]	gi|60495071	89 kDa	95% (0.0085)	6.73	6.19	3.56	3.46
5	conserved hypothetical protein [Bacteroides fragilis NCTC 9343]	gi|60494793	33 kDa	95% (0.031)	1	1	2.14	1.79
6	conserved hypothetical protein [Bacteroides fragilis NCTC 9343]	gi|60494781	55 kDa	95% (0.036)	1	1	2.14	2.69
7	putative exported peptidase [Bacteroides fragilis NCTC 9343]	gi|60494611	33 kDa	95% (0.010)	4.81	5.16	2.67	2.31
8	conserved hypothetical protein [Bacteroides fragilis NCTC 9343]	gi|60494139	82 kDa	95% (0.013)	1.92	2.06	1	1.15
9	putative exported protein [Bacteroides fragilis NCTC 9343]	gi|60493778	52 kDa	95% (0.0050)	1	2.06	1	1
10	putative HlyD-family transporter component [Bacteroides fragilis NCTC 9343]	gi|60492538	47 kDa	95% (0.031)	1	1	2.14	1.79
11	putative transmembrane AAA-metalloprotease FtsH [Bacteroides fragilis NCTC 9343]	gi|60491695	74 kDa	95% (0.034)	5.47	4.83	3.21	2.69
12	putative transmembrane AAA-metalloprotease FtsH [Bacteroides fragilis NCTC 9343]	gi|60491695	74 kDa	95% (0.016)	1	2.06	6.23	6.92
13	putative hydrolase/beta lactamase fusion protein [Bacteroides fragilis NCTC 9343]	gi|60491520	115 kDa	95% (0.0050)	1.92	2.06	1	1
14	putative transcriptional regulator [Bacteroides fragilis YCH46]	gi|52215549	24 kDa	95% (0.0040)	4.38	4.83	1.07	1
15	immunoreactive 106 kDa antigen PG115 [Porphyromonas gingivalis]	gi|5059344	106 kDa	95% (0.0090)	3.28	2.9	1.07	1
16	RecName: Full=Leucyl-tRNA synthetase; AltName: Full=Leucine--tRNA ligase; Short=LeuRS	gi|48428522	106 kDa	95% (0.0050)	1.92	2.06	1	1
17	RecName: Full=Lipoyl synthase; AltName: Full=Lipoic acid synthase; AltName: Full=Lipoate synthase; AltName: Full=Sulfur insertion protein lipA; AltName: Full=Lip-syn; Short=LS	gi|47117154	31 kDa	95% (0.031)	1	1	2.14	1.79
18	RecName: Full=UDP-N-acetylglucosamine--N-acetylmuramyl-(pentapeptide) pyrophosphoryl-undecaprenol N-acetylglucosamine transferase; AltName: Full=Undecaprenyl-PP-MurNAc-pentapeptide-UDPGlcNAc GlcNAc transferase	gi|39931696	41 kDa	95% (0.0050)	1.92	2.06	1	1
19	DNA polymerase type I [Porphyromonas gingivalis W83]	gi|34397733	104 kDa	95% (0.022)	1	7.22	14.23	13.84
20	hypothetical protein PG_1529 [Porphyromonas gingivalis W83]	gi|34397507	83 kDa	95% (0.015)	1	1.93	1	1
21	hypothetical protein PG_1202 [Porphyromonas gingivalis W83]	gi|34397230	133 kDa	95% (0.013)	1.92	2.06	1	1.15
22	integrase [Porphyromonas gingivalis W83]	gi|34397159	47 kDa	95% (0.015)	2.19	1.93	1	1
23	conserved hypothetical protein [Porphyromonas gingivalis W83]	gi|34397061	37 kDa	95% (0.0050)	1.92	2.06	1	1
24	ABC transporter, permease protein, putative [Porphyromonas gingivalis W83]	gi|34396793	90 kDa	95% (0.011)	2.88	3.1	7.12	8.08
25	pyridine nucleotide-disulphide oxidoreductase family protein [Porphyromonas gingivalis W83]	gi|34396345	104 kDa	95% (0.015)	2.19	1.93	1	1
26	DNA topoisomerase III [Porphyromonas gingivalis W83]	gi|34396283	76 kDa	95% (0.047)	1	1	1	4.48
27	Nah protein [Porphyromonas gingivalis]	gi|32468462	11 kDa	95% (0.0046)	2.88	3.1	1	1.15
28	unnamed protein product [Porphyromonas gingivalis]	gi|259657397	27 kDa	95% (0.0046)	2.88	3.1	1	1.15
29	Sequence 325 from patent US 7416852	gi|217105867	47 kDa	95% (0.017)	2.19	1.93	1.07	1
30	Sequence 325 from patent US 7416852	gi|217105867	47 kDa	95% (0.020)	1	2.06	5.34	5.77
31	hypothetical protein PGN_1907 [Porphyromonas gingivalis ATCC 33277]	gi|188995771	76 kDa	95% (0.013)	1.92	2.06	1	1.15
32	hypothetical protein PGN_1512 [Porphyromonas gingivalis ATCC 33277]	gi|188995376	27 kDa	95% (0.015)	2.19	1.93	1	1
33	putative peptidyl-prolyl cis-trans isomerase [Porphyromonas gingivalis ATCC 33277]	gi|188995374	79 kDa	95% (0.013)	1.92	2.06	1	1.15
34	hypothetical protein PGN_1234 [Porphyromonas gingivalis ATCC 33277]	gi|188995098	62 kDa	95% (0.015)	2.19	1.93	1	1
35	putative SOS mutagenesis and repair protein UmuC homolog [Porphyromonas gingivalis ATCC 33277]	gi|188994991	52 kDa	95% (0.036)	1.09	1	2.14	1.79
36	hypothetical protein PGN_0431 [Porphyromonas gingivalis ATCC 33277]	gi|188994295	52 kDa	95% (0.0050)	1.92	2.06	1	1
37	probable ketopantoate reductase ApbA/PanE [Porphyromonas gingivalis ATCC 33277]	gi|188595614	35 kDa	95% (0.035)	1	1	2.67	3.46
38	8-amino-7-oxononanoate synthase [Porphyromonas gingivalis ATCC 33277]	gi|188594482	43 kDa	95% (0.015)	2.19	1.93	1	1
39	methylmalonyl-CoA decarboxylase alpha subunit [Porphyromonas gingivalis ATCC 33277]	gi|188594044	57 kDa	95% (0.039)	1.09	1	2.14	2.69
				Total peptide	86.49	95.48	83.22	89.39
	Actinomyces
					Average peptide hit(s)
#	Identified Proteins	Accession Number	Molecular Weight	T-Test (P-Value)	N1	N2	MP1	MP2
1	unknown [Actinomyces naeslundii]	gi|109893894	149 kDa	95% (0.0063)	1.92	2.03	1	1.1
2	hypothetical protein [Actinomyces phage Av-1]	gi|150248518	37 kDa	95% (0.017)	1.08	1	2.1	1.86
3	hypothetical protein ACTODO_01235 [Actinomyces odontolyticus ATCC 17982]	gi|153798361	61 kDa	95% (0.014)	2.15	1.92	1.05	1
4	hypothetical protein ACTODO_01295 [Actinomyces odontolyticus ATCC 17982]	gi|153798420	42 kDa	95% (0.022)	1	1	1.88	2.19
5	possible cysteine desulfurase [Actinomyces coleocanis DSM 15436]	gi|226831515	43 kDa	95% (0.013)	2.15	1.92	1	1
6	GTP-binding protein LepA [Actinomyces urogenitalis DSM 15434]	gi|226834518	68 kDa	95% (0.022)	1	1	1.88	2.19
7	putative NADH pyrophosphatase [Actinomyces sp. oral taxon 848 str. F0332]	gi|269210629	45 kDa	95% (0.013)	2.15	1.92	1	1
8	putative transcriptional regulator [Actinomyces sp. oral taxon 848 str. F0332]	gi|269211232	43 kDa	95% (0.026)	3.84	3.05	1	1.1
9	leucine--tRNA ligase [Actinomyces sp. oral taxon 848 str. F0332]	gi|269211728	111 kDa	95% (0.013)	1	1.02	2.82	3.29
10	lantibiotic biosynthesis protein [Actinomyces sp. oral taxon 848 str. F0332]	gi|269212427	120 kDa	95% (0.014)	1	1	2.1	1.86
11	nitrate reductase, alpha subunit [Actinomyces sp. oral taxon 848 str. F0332]	gi|269218907	75 kDa	95% (0.014)	1	1	2.1	1.86
12	transcription-repair coupling factor [Actinomyces sp. oral taxon 848 str. F0332]	gi|269219241	130 kDa	95% (0.041)	1	1	2.82	2.19
13	DNA polymerase IV [Actinomyces sp. oral taxon 848 str. F0332]	gi|269219546	48 kDa	95% (0.0033)	1.92	2.03	1	1
14	ATP-dependent helicase DinG [Actinomyces sp. oral taxon 848 str. F0332]	gi|269219561	70 kDa	95% (0.0015)	4.8	5.09	1	1
15	valyl-tRNA synthetase [Actinomyces sp. oral taxon 848 str. F0332]	gi|269219680	99 kDa	95% (0.0018)	3.84	4.07	1	1.1
16	preprotein translocase, SecA subunit [Actinomyces sp. oral taxon 848 str. F0332]	gi|269219803	106 kDa	95% (0.0063)	1.92	2.03	1	1.1
17	beta-galactosidase [Actinomyces sp. oral taxon 848 str. F0332]	gi|269219938	122 kDa	95% (0.014)	1	1	2.1	1.86
				Total peptide	32.77	32.08	26.85	26.7
	Fusobacterium
					Average peptide hit(s)
#	Identified Proteins	Accession Number	Molecular Weight	T-Test (P-Value)	N1	N2	MP1	MP2
1	fusobacterium outer membrane protein family [Fusobacterium sp. 3_1_33]	gi|260198456	238 kDa	95% (0.0051)	9.97	9.79	4.17	4.91
2	histidyl-tRNA synthetase [Fusobacterium sp. D11]	gi|256028560	48 kDa	95% (0.0035)	1	1	2.09	1.97
3	glutamate--ammonia ligase [Fusobacterium nucleatum subsp. polymorphum ATCC 10953]	gi|254302869	80 kDa	95% (0.0035)	1.99	1.96	4.17	3.93
4	dGTP triphosphohydrolase [Fusobacterium sp. 4_1_13]	gi|237740946	57 kDa	95% (0.0015)	2.03	1.95	1.03	1
5	ATPase [Fusobacterium sp. 7_1]	gi|229432089	119 kDa	95% (0.0015)	2.03	1.95	1.03	1
6	fusobacterium outer membrane protein [Fusobacterium sp. 2_1_31]	gi|229423043	216 kDa	95% (0.0017)	1.01	1	2.05	1
7	phosphoenolpyruvate carboxykinase [Fusobacterium sp. 2_1_31]	gi|229422627	59 kDa	95% (0.00075)	1.01	1	4.1	3.94
8	predicted protein [Fusobacterium mortiferum ATCC 9817]	gi|229420885	120 kDa	95% (0.0013)	2.03	1.95	1	1
9	N-acyl-D-aspartate/D-glutamate deacylase [Fusobacterium nucleatum subsp. polymorphum ATCC 10953]	gi|148323840	59 kDa	95% (0.0015)	2.03	1.95	1.03	1
10	OmpIP family outer membrane porin [Fusobacterium nucleatum subsp. polymorphum ATCC 10953]	gi|148322338	78 kDa	95% (0.047)	4.05	2.93	1	1
				Total peptide	27.15	25.48	21.67	20.75
	staphylococcus
					Average peptide hit(s)
#	Identified Proteins	Accession Number	Molecular Weight	T-Test (P-Value)	N1	N2	MP1	MP2
1	staphylococcus tandem lipoprotein [Staphylococcus aureus subsp. aureus ST398]	gi|283469731	32 kDa	95% (0.048)	4	5	2	0
2	hypothetical protein SAHV_1585 [Staphylococcus aureus subsp. aureus Mu3]	gi|156979916	20 kDa	95% (0.00085)	2	2	1	0
				Total peptide	6	7	3	0
